# Supplementary material for: Genome-wide identification and abiotic stress-responsive pattern of heat shock transcription factor family in Triticum aestivum L
Source: BMC Genomics. 2019 Apr 1;20:257. doi: 10.1186/s12864-019-5617-1 (PMC6444544; doi:10.1186/s12864-019-5617-1)
Supplement: Supplementary file 2 — Table S2. Physical location of TaHsfs. (XLSX 12 kb) [file 12864_2019_5617_MOESM2_ESM.xlsx]

## Sheet: Sheet1
The length of 21 chrmomsome in wheat
>gnl|IWGSCv1|chr1A Length = 594102056	>gnl|IWGSCv1|chr1B Length = 689851870	>gnl|IWGSCv1|chr1D Length = 495453186
>gnl|IWGSCv1|chr2A Length = 780798557	>gnl|IWGSCv1|chr2B Length = 801256715	>gnl|IWGSCv1|chr2D Length = 651852609
>gnl|IWGSCv1|chr3A Length = 750843639	>gnl|IWGSCv1|chr3B Length = 830829764	>gnl|IWGSCv1|chr3D Length = 615552423
>gnl|IWGSCv1|chr4A Length = 744588157	>gnl|IWGSCv1|chr4B Length = 673617499	>gnl|IWGSCv1|chr4D Length = 509857067
>gnl|IWGSCv1|chr5A Length = 709773743	>gnl|IWGSCv1|chr5B Length = 713149757	>gnl|IWGSCv1|chr5D Length = 566080677
>gnl|IWGSCv1|chr6A Length = 618079260	>gnl|IWGSCv1|chr6B Length = 720988478	>gnl|IWGSCv1|chr6D Length = 473592718
>gnl|IWGSCv1|chr7A Length = 736706236	>gnl|IWGSCv1|chr7B Length = 750620385	>gnl|IWGSCv1|chr7D Length = 638686055
ID of Hsf	Start	End	chrmosome
TaHsfA1-2	704878544	704882919	5B
TaHsfA1-3	558244065	558247172	5D
TaHsfA1-1	610485334	610490448	4A
TaHsfA2-1	619689655	619692635	5A
TaHsfA2-4	42471674	42474059	2A
TaHsfA2-5	65370621	65372951	2B
TaHsfA2-8	560012716	560014885	4B
TaHsfA2-7	19620363	19622547	4A
TaHsfA2-2	612679737	612681956	5B
TaHsfA2-3	495626175	495627739	5D
TaHsfA2-6	37609001	37611778	2D
TaHsfA2-9	447639098	447641302	4D
TaHsfA2-10	581487159	581488298	5A
TaHsfA2-12	461440324	461440998	5D
TaHsfA2-16	649819148	649822731	3A
TaHsfA2-17	678018346	678020815	3B
TaHsfA2-13	550312339	550313448	1A
TaHsfA2-14	627927259	627929186	1B
TaHsfA2-15	457850244	457852104	1D
TaHsfA2-18	515550626	515552664	3D
TaHsfA3-1	181846149	181848784	2A
TaHsfA3-2	181846148	181848820	2A
TaHsfA3-3	229619821	229622393	2B
TaHsfA3-4	168597126	168599634	2D
TaHsfA4-2	595176836	595178252	1B
TaHsfA4-1	535312092	535313696	1A
TaHsfA4-3	439022224	439023676	1D
TaHsfA4-6	398300226	398301552	3D
TaHsfA4-5	524325504	524327526	3B
TaHsfA4-4	517491256	517493086	3A
TaHsfA5-2	122679756	122682735	6B
TaHsfA5-3	48719566	48722866	6D
TaHsfA5-1	65843627	65846878	6A
TaHsfA6-1	533995324	533996694	7A
TaHsfA6-3	465913077	465914353	7D
TaHsfA6-2	490431861	490433223	7B
TaHsfA9-2	497230881	497232440	4B
TaHsfA9-3	401639335	401641091	4D
TaHsfA9-1	59321819	59323672	4A
TaHsfB1-1	454399023	454401145	5A
TaHsfB1-2	417440318	417443406	5B
TaHsfB1-3	353478040	353482506	5D
TaHsfB2-1	655219056	655219623	2A
TaHsfB2-2	512042697	512043264	2D
TaHsfB2-3	276184999	276186091	7A
TaHsfB2-4	235448977	235450208	7B
TaHsfB2-5	256443432	256444642	7D
TaHsfB2-6	525078193	525079362	5A
TaHsfB2-7	497755104	497758245	5B
TaHsfB2-8	413057751	413059074	5D
TaHsfB4-1	92316275	92318358	2A
TaHsfB4-2	94317211	94319498	2D
TaHsfB4-3	453875899	453877171	5A
TaHsfB4-4	416849921	416851191	5B
TaHsfB4-5	352219189	352220474	5D
TaHsfC1-1	428569125	428570197	3A
TaHsfC1-2	412595904	412597057	3B
TaHsfC1-3	308984711	308985849	3D
TaHsfC1-4	640879612	640880623	3A
TaHsfC1-5	663071215	663072228	3B
TaHsfC1-6	501331599	501338212	3D
TaHsfC1-7	509798166	509798976	3A
TaHsfC1-8	505835495	505836322	3B
TaHsfC1-9	388533638	388534501	3D
TaHsfC2-1	684697440	684698332	5A
TaHsfC2-2	520059388	520060573	7A
TaHsfC2-3	500169673	500170973	7B
TaHsfC2-4	475873817	475875070	7D
TaHsfC3-1	506339357	506340187	4D
TaHsfC3-2	702631793	702632617	5A
TaHsfC3-3	662470217	662471044	4B
TaHsfC3-4	799982307	799983131	3B
TaHsfC3-5	799860063	799860639	3B
TaHsfC3-6	662458182	662458955	4B
TaHsfC3-7	662535937	662536743	4B
TaHsfC3-8	664759215	664759998	4B
TaHsfC3-10	704338277	704339098	5A
TaHsfC3-12	799999699	800000386	3B
TaHsfC3-13	664041192	664042032	4B
