# Supplementary material for: Genome-wide identification and abiotic stress-responsive pattern of heat shock transcription factor family in Triticum aestivum L
Source: BMC Genomics. 2019 Apr 1;20:257. doi: 10.1186/s12864-019-5617-1 (PMC6444544; doi:10.1186/s12864-019-5617-1)
Supplement: Supplementary file 3 — Table S3. Orthologous gene pairs of Hsf family of Triticum aestivum, Oryza sativa, Zea mays and Arabidopsis thaliana. (XLS 25 kb) [file 12864_2019_5617_MOESM3_ESM.xls]

## Sheet: Sheet1
The orthology of Hsf genes in four plants
Triticum aestivum (homeologous genes)			Oryza sativa	Zea mays	Arabidopsis thaliana
TaHsfA1-1	TaHsfA1-2	TaHsfA1-3	OsHsfA1	ZmHsf06	AtHsfA1a
				ZmHsf12	AtHsfA1b
					AtHsfA1d
					AtHsfA1e
TaHsfA2-1	TaHsfA2-2	TaHsfA2-3	OsHsfA2e	ZmHsf05	AtHsfA2
TaHsfA2-4	TaHsfA2-5	TaHsfA2-6	OsHsfA2b	ZmHsf17
TaHsfA2-7	TaHsfA2-8	TaHsfA2-9	OsHsfA2d	ZmHsf01
TaHsfA2-10	TaHsfA2-11	TaHsfA2-12	OsHsfA2a
TaHsfA2-13	TaHsfA2-14	TaHsfA2-15	OsHsfA2c	ZmHsf04
TaHsfA2-16	TaHsfA2-17	TaHsfA2-18
TaHsfA3-1
TaHsfA3-2	TaHsfA3-3	TaHsfA3-4	OsHsfA3	ZmHsf15	AtHsfA3
TaHsfA4-1	TaHsfA4-2	TaHsfA4-3	OsHsfA4d	ZmHsf16; ZmHsf20	AtHsfA4a; AtHsfA4c
TaHsfA4-4	TaHsfA4-5	TaHsfA4-6	OsHsfA4b	ZmHsf22
TaHsfA5-1	TaHsfA5-2	TaHsfA5-3	OsHsfA5	ZmHsf14	AtHsfA5
					AtHsfA6a
					AtHsfA6b
TaHsfA6-1	TaHsfA6-2	TaHsfA6-3	OsHsfA6a	ZmHsf23
			OsHsfA6b	ZmHsf10
					AtHsfA7a
					AtHsfA7b
					AtHsfA8
TaHsfA9-1	TaHsfA9-2	TaHsfA9-3	OsHsfA9	ZmHsf02; ZmHsf24	AtHsfA9
TaHsfB1-1	TaHsfB1-2	TaHsfB1-3	OsHsfB1	ZmHsf08; ZmHsf18	AtHsfB1
TaHsfB2-1	TaHsfB2-2		OsHsfB2a	ZmHsf25	AtHsfB2a
TaHsfB2-3	TaHsfB2-4	TaHsfB2-5	OsHsfB2b	ZmHsf11; ZmHsf03
TaHsfB2-6	TaHsfB2-7	TaHsfB2-8	OsHsfB2c	ZmHsf19
TaHsfB4-1	TaHsfB4-2		OsHsfB4b; OsHsfB4d		AtHsfB4
TaHsfB4-3	TaHsfB4-4	TaHsfB4-5	OsHsfB4c; OsHsfB4a	ZmHsf07
TaHsfC1-1	TaHsfC1-2	TaHsfC1-3	OsHsfC1a	ZmHsf09; ZmHsf21	AtHsfC1
TaHsfC1-4	TaHsfC1-5	TaHsfC1-6
TaHsfC1-7	TaHsfC1-8	TaHsfC1-9	OsHsfC1b
TaHsfC2-1
TaHsfC2-2	TaHsfC2-3	TaHsfC2-4	OsHsfC2a; OsHsfC2b	ZmHsf13
TaHsfC3-1
TaHsfC3-2
TaHsfC3-3
TaHsfC3-4
TaHsfC3-5
TaHsfC3-6
TaHsfC3-7
TaHsfC3-8
TaHsfC3-9
TaHsfC3-10
TaHsfC3-11
TaHsfC3-12
TaHsfC3-13
