# Supplementary material for: Genome-wide identification and abiotic stress-responsive pattern of heat shock transcription factor family in Triticum aestivum L
Source: BMC Genomics. 2019 Apr 1;20:257. doi: 10.1186/s12864-019-5617-1 (PMC6444544; doi:10.1186/s12864-019-5617-1)
Supplement: Supplementary file 4 — Table S4. Exon-intron structures of TaHsfs. (XLSX 18 kb) [file 12864_2019_5617_MOESM4_ESM.xlsx]

## Sheet: Sheet1
TaHsfA1-1	0	196	UTR
TaHsfA1-1	197	484	CDS
TaHsfA1-1	5285	6562	CDS
TaHsfA1-1	6563	7321	UTR
TaHsfA1-2	0	228	UTR
TaHsfA1-2	229	528	CDS
TaHsfA1-2	4584	5877	CDS
TaHsfA1-2	5878	6421	UTR
TaHsfA1-3	0	121	UTR
TaHsfA1-3	122	403	CDS
TaHsfA1-3	3782	5068	CDS
TaHsfA1-3	5069	5390	UTR
TaHsfA2-1	0	260	UTR
TaHsfA2-1	261	548	CDS
TaHsfA2-1	2489	3241	CDS
TaHsfA2-1	3242	3799	UTR
TaHsfA2-2	0	529	UTR
TaHsfA2-2	530	838	CDS
TaHsfA2-2	2900	3652	CDS
TaHsfA2-2	3653	4185	UTR
TaHsfA2-3	0	377	UTR
TaHsfA2-3	378	671	CDS
TaHsfA2-3	2294	3129	CDS
TaHsfA2-3	3130	3743	UTR
TaHsfA2-4	0	537	UTR
TaHsfA2-4	538	840	CDS
TaHsfA2-4	4800	5738	CDS
TaHsfA2-4	5739	6096	UTR
TaHsfA2-5	0	287	UTR
TaHsfA2-5	288	594	CDS
TaHsfA2-5	3878	4790	CDS
TaHsfA2-5	4791	5102	UTR
TaHsfA2-6	0	474	UTR
TaHsfA2-6	475	777	CDS
TaHsfA2-6	4454	5390	CDS
TaHsfA2-6	5391	5760	UTR
TaHsfA2-7	0	351	UTR
TaHsfA2-7	352	663	CDS
TaHsfA2-7	1900	2614	CDS
TaHsfA2-7	2615	2960	UTR
TaHsfA2-8	0	415	UTR
TaHsfA2-8	416	727	CDS
TaHsfA2-8	1872	2585	CDS
TaHsfA2-8	2586	3096	UTR
TaHsfA2-9	0	276	UTR
TaHsfA2-9	277	588	CDS
TaHsfA2-9	1846	2559	CDS
TaHsfA2-9	2560	2979	UTR
TaHsfA2-9	5173	5305	UTR
TaHsfA2-9	5490	6244	UTR
TaHsfA2-10	0	1670	UTR
TaHsfA2-10	1671	2041	CDS
TaHsfA2-10	2214	2960	CDS
TaHsfA2-10	2961	3595	UTR
TaHsfA2-11	0	372	CDS
TaHsfA2-11	549	1298	CDS
TaHsfA2-12	0	89	UTR
TaHsfA2-12	184	579	UTR
TaHsfA2-12	580	951	CDS
TaHsfA2-12	1124	1885	CDS
TaHsfA2-12	1886	2360	UTR
TaHsfA2-13	0	143	UTR
TaHsfA2-13	242	259	UTR
TaHsfA2-13	260	589	CDS
TaHsfA2-13	1492	2268	CDS
TaHsfA2-13	2269	2349	UTR
TaHsfA2-13	2609	2708	UTR
TaHsfA2-13	2829	3156	UTR
TaHsfA2-14	0	439	UTR
TaHsfA2-14	440	759	CDS
TaHsfA2-14	1591	2367	CDS
TaHsfA2-14	2368	2448	UTR
TaHsfA2-14	2701	3405	UTR
TaHsfA2-15	0	352	UTR
TaHsfA2-15	439	456	UTR
TaHsfA2-15	457	792	CDS
TaHsfA2-15	1641	2417	CDS
TaHsfA2-15	2418	2498	UTR
TaHsfA2-15	2756	2855	UTR
TaHsfA2-15	2976	3313	UTR
TaHsfA2-16	0	224	UTR
TaHsfA2-16	225	524	CDS
TaHsfA2-16	2915	3808	CDS
TaHsfA2-16	3809	4155	UTR
TaHsfA2-17	0	458	UTR
TaHsfA2-17	459	755	CDS
TaHsfA2-17	3229	4233	CDS
TaHsfA2-17	4234	4489	UTR
TaHsfA2-18	0	156	CDS
TaHsfA2-18	2355	3228	CDS
TaHsfA2-18	3778	3971	CDS
TaHsfA3-1	0	27	UTR
TaHsfA3-1	28	348	CDS
TaHsfA3-1	1582	2664	CDS
TaHsfA3-1	2665	2949	UTR
TaHsfA3-2	0	65	UTR
TaHsfA3-2	376	400	UTR
TaHsfA3-2	1627	1643	UTR
TaHsfA3-2	1644	2000	CDS
TaHsfA3-2	3234	4316	CDS
TaHsfA3-2	4317	4625	UTR
TaHsfA3-3	0	119	UTR
TaHsfA3-3	120	935	CDS
TaHsfA3-3	1679	2692	CDS
TaHsfA3-3	2693	3105	UTR
TaHsfA3-4	0	430	UTR
TaHsfA3-4	431	1271	CDS
TaHsfA3-4	1857	2939	CDS
TaHsfA3-4	2940	3335	UTR
TaHsfA4-1	0	202	UTR
TaHsfA4-1	362	525	UTR
TaHsfA4-1	526	774	CDS
TaHsfA4-1	1048	2130	CDS
TaHsfA4-1	2131	3915	UTR
TaHsfA4-2	0	539	UTR
TaHsfA4-2	540	782	CDS
TaHsfA4-2	862	1956	CDS
TaHsfA4-2	1957	2275	UTR
TaHsfA4-3	0	138	UTR
TaHsfA4-3	291	454	UTR
TaHsfA4-3	455	697	CDS
TaHsfA4-3	822	1907	CDS
TaHsfA4-3	1908	2135	UTR
TaHsfA4-4	0	226	UTR
TaHsfA4-4	227	439	CDS
TaHsfA4-4	972	2057	CDS
TaHsfA4-4	2058	2475	UTR
TaHsfA4-5	0	214	UTR
TaHsfA4-5	215	427	CDS
TaHsfA4-5	1125	2237	CDS
TaHsfA4-5	2238	2461	UTR
TaHsfA4-6	0	185	UTR
TaHsfA4-6	186	398	CDS
TaHsfA4-6	988	1795	CDS
TaHsfA4-6	1796	2349	UTR
TaHsfA5-1	0	134	UTR
TaHsfA5-1	135	371	CDS
TaHsfA5-1	2302	3441	CDS
TaHsfA5-1	3442	3760	UTR
TaHsfA5-2	0	165	UTR
TaHsfA5-2	166	402	CDS
TaHsfA5-2	2072	3202	CDS
TaHsfA5-2	3203	3474	UTR
TaHsfA5-3	0	255	UTR
TaHsfA5-3	256	492	CDS
TaHsfA5-3	2474	3613	CDS
TaHsfA5-3	3614	4001	UTR
TaHsfA6-1	0	75	UTR
TaHsfA6-1	76	393	CDS
TaHsfA6-1	481	492	CDS
TaHsfA6-1	637	1158	CDS
TaHsfA6-1	1366	1466	CDS
TaHsfA6-1	1626	1864	UTR
TaHsfA6-2	0	65	UTR
TaHsfA6-2	66	386	CDS
TaHsfA6-2	474	1160	CDS
TaHsfA6-2	1381	1428	CDS
TaHsfA6-2	1429	1467	UTR
TaHsfA6-2	1644	1946	UTR
TaHsfA6-3	0	69	UTR
TaHsfA6-3	70	390	CDS
TaHsfA6-3	478	1164	CDS
TaHsfA6-3	1384	1431	CDS
TaHsfA6-3	1432	1470	UTR
TaHsfA6-3	1575	2272	UTR
TaHsfA9-1	0	227	UTR
TaHsfA9-1	228	512	CDS
TaHsfA9-1	1693	2536	CDS
TaHsfA9-1	2821	2843	CDS
TaHsfA9-1	2844	3882	UTR
TaHsfA9-2	0	224	UTR
TaHsfA9-2	225	509	CDS
TaHsfA9-2	1738	2584	CDS
TaHsfA9-2	2988	3010	CDS
TaHsfA9-2	3011	3932	UTR
TaHsfA9-3	0	390	UTR
TaHsfA9-3	391	516	CDS
TaHsfA9-3	1759	2605	CDS
TaHsfA9-3	2891	2913	CDS
TaHsfA9-3	2914	2960	UTR
TaHsfA9-3	3461	3825	UTR
TaHsfB1-1	0	644	UTR
TaHsfB1-1	645	899	CDS
TaHsfB1-1	4053	4694	CDS
TaHsfB1-1	4695	5129	UTR
TaHsfB1-2	0	594	UTR
TaHsfB1-2	595	858	CDS
TaHsfB1-2	4437	5069	CDS
TaHsfB1-2	5070	5624	UTR
TaHsfB1-3	0	504	UTR
TaHsfB1-3	505	768	CDS
TaHsfB1-3	4339	4971	CDS
TaHsfB1-3	4972	5487	UTR
TaHsfB2-1	0	265	UTR
TaHsfB2-1	266	478	CDS
TaHsfB2-1	565	1239	CDS
TaHsfB2-1	1240	1527	UTR
TaHsfB2-2	0	252	CDS
TaHsfB2-2	339	715	CDS
TaHsfB2-3	0	380	UTR
TaHsfB2-3	381	511	CDS
TaHsfB2-3	627	1473	CDS
TaHsfB2-3	1474	1809	UTR
TaHsfB2-4	0	285	UTR
TaHsfB2-4	286	555	CDS
TaHsfB2-4	663	1517	CDS
TaHsfB2-4	1518	3107	UTR
TaHsfB2-5	0	224	UTR
TaHsfB2-5	225	494	CDS
TaHsfB2-5	602	1435	CDS
TaHsfB2-5	1436	1915	UTR
TaHsfB2-6	0	345	UTR
TaHsfB2-6	463	579	UTR
TaHsfB2-6	580	879	CDS
TaHsfB2-6	1011	1897	CDS
TaHsfB2-6	3529	3556	CDS
TaHsfB2-6	3557	4109	UTR
TaHsfB2-7	0	330	UTR
TaHsfB2-7	331	1032	CDS
TaHsfB2-7	1160	2399	CDS
TaHsfB2-7	3178	3691	CDS
TaHsfB2-7	3692	3810	UTR
TaHsfB2-8	0	421	UTR
TaHsfB2-8	422	721	CDS
TaHsfB2-8	852	1745	CDS
TaHsfB2-8	1746	2015	UTR
TaHsfB4-1	0	142	UTR
TaHsfB4-1	143	433	CDS
TaHsfB4-1	1555	2226	CDS
TaHsfB4-1	2227	2588	UTR
TaHsfB4-2	0	385	UTR
TaHsfB4-2	386	679	CDS
TaHsfB4-2	1776	2444	CDS
TaHsfB4-2	2445	2934	UTR
TaHsfB4-3	0	217	UTR
TaHsfB4-3	701	985	UTR
TaHsfB4-3	986	1240	CDS
TaHsfB4-3	1347	2258	CDS
TaHsfB4-3	2259	2585	UTR
TaHsfB4-4	0	222	UTR
TaHsfB4-4	223	477	CDS
TaHsfB4-4	582	1493	CDS
TaHsfB4-4	1494	1889	UTR
TaHsfB4-5	0	227	UTR
TaHsfB4-5	228	482	CDS
TaHsfB4-5	602	1513	CDS
TaHsfB4-5	1514	1785	UTR
TaHsfC1-1	0	339	UTR
TaHsfC1-1	340	495	CDS
TaHsfC1-1	684	1412	CDS
TaHsfC1-1	1413	1936	UTR
TaHsfC1-2	0	135	UTR
TaHsfC1-2	136	384	CDS
TaHsfC1-2	561	1289	CDS
TaHsfC1-2	1290	1586	UTR
TaHsfC1-3	0	225	UTR
TaHsfC1-3	226	474	CDS
TaHsfC1-3	649	1365	CDS
TaHsfC1-3	1366	1515	UTR
TaHsfC1-4	0	197	UTR
TaHsfC1-4	198	434	CDS
TaHsfC1-4	528	611	CDS
TaHsfC1-4	699	1209	CDS
TaHsfC1-5	0	161	UTR
TaHsfC1-5	162	398	CDS
TaHsfC1-5	498	1175	CDS
TaHsfC1-5	1176	1351	UTR
TaHsfC1-6	0	233	UTR
TaHsfC1-6	234	470	CDS
TaHsfC1-6	572	989	CDS
TaHsfC1-6	6825	6847	CDS
TaHsfC1-6	6848	6869	UTR
TaHsfC1-7	0	138	UTR
TaHsfC1-7	139	369	CDS
TaHsfC1-7	470	949	CDS
TaHsfC1-7	950	1147	UTR
TaHsfC1-8	0	134	UTR
TaHsfC1-8	135	365	CDS
TaHsfC1-8	488	940	CDS
TaHsfC1-8	941	1117	UTR
TaHsfC1-9	0	211	UTR
TaHsfC1-9	212	442	CDS
TaHsfC1-9	581	1075	CDS
TaHsfC1-9	1076	1089	UTR
TaHsfC2-1	0	83	UTR
TaHsfC2-1	84	326	CDS
TaHsfC2-1	413	976	CDS
TaHsfC2-1	977	1105	UTR
TaHsfC2-2	0	138	UTR
TaHsfC2-2	139	357	CDS
TaHsfC2-2	782	1363	CDS
TaHsfC2-2	1364	1620	UTR
TaHsfC2-3	0	237	UTR
TaHsfC2-3	238	393	CDS
TaHsfC2-3	936	1514	CDS
TaHsfC2-3	1515	1582	UTR
TaHsfC2-4	0	44	UTR
TaHsfC2-4	45	257	CDS
TaHsfC2-4	747	1331	CDS
TaHsfC2-4	1332	1636	UTR
TaHsfC3-1	0	98	UTR
TaHsfC3-1	99	929	CDS
TaHsfC3-1	930	1205	UTR
TaHsfC3-2	0	154	UTR
TaHsfC3-2	155	979	CDS
TaHsfC3-2	980	1325	UTR
TaHsfC3-3	0	83	UTR
TaHsfC3-3	84	911	CDS
TaHsfC3-3	912	1175	UTR
TaHsfC3-4	0	138	UTR
TaHsfC3-4	139	963	CDS
TaHsfC3-4	964	1307	UTR
TaHsfC3-5	0	65	UTR
TaHsfC3-5	66	734	CDS
TaHsfC3-5	985	1008	CDS
TaHsfC3-5	1009	1102	UTR
TaHsfC3-6	0	150	UTR
TaHsfC3-6	151	924	CDS
TaHsfC3-6	925	1105	UTR
TaHsfC3-7	0	99	UTR
TaHsfC3-7	100	906	CDS
TaHsfC3-7	907	1215	UTR
TaHsfC3-8	0	79	UTR
TaHsfC3-8	80	901	CDS
TaHsfC3-8	902	992	UTR
TaHsfC3-8	1102	1380	UTR
TaHsfC3-9	0	124	UTR
TaHsfC3-9	125	955	CDS
TaHsfC3-9	956	1220	UTR
TaHsfC3-10	0	99	UTR
TaHsfC3-10	100	921	CDS
TaHsfC3-10	922	1115	UTR
TaHsfC3-11	0	91	UTR
TaHsfC3-11	92	355	CDS
TaHsfC3-11	440	922	CDS
TaHsfC3-11	923	1119	UTR
TaHsfC3-12	0	194	UTR
TaHsfC3-12	195	908	CDS
TaHsfC3-12	909	1075	UTR
TaHsfC3-13	0	104	UTR
TaHsfC3-13	105	382	CDS
TaHsfC3-13	477	945	CDS
TaHsfC3-13	946	1145	UTR
