# Supplementary material for: Genome-wide identification and abiotic stress-responsive pattern of heat shock transcription factor family in Triticum aestivum L
Source: BMC Genomics. 2019 Apr 1;20:257. doi: 10.1186/s12864-019-5617-1 (PMC6444544; doi:10.1186/s12864-019-5617-1)
Supplement: Supplementary file 6 — Table S6. Heat map of the expression of TaHsfs in the leaves and roots using five different treatments. (XLSX 16 kb) [file 12864_2019_5617_MOESM6_ESM.xlsx]

## Sheet: Sheet1
TaHsf ID	Transcript_id	CK-L	H2O2-L	HS-L	ABA-L	SA-L	PEG-L	CK-R	H2O2-R	HS-R	ABA-R	SA-R	PEG-R
TaHsfA1-1	TRIAE_CS42_4AL_TGACv1_288809_AA0958570.1	0.35	0.93	3.09	0.84	4.87	4.6	1.21	2.77	7.45	2.19	4.87	5.06
TaHsfA1-2	TRIAE_CS42_5BL_TGACv1_404129_AA1285550.1	0.43	1.45	1.18	0.62	8.19	12.18	3.93	1.47	9.96	3.09	7.69	10.98
TaHsfA1-3	TRIAE_CS42_5DL_TGACv1_433347_AA1410370.1	1.51	2.47	4.65	3.1	9.94	9.44	7.03	6.01	17.8	2.66	13.48	12.59
TaHsfA2-1	TRIAE_CS42_5AL_TGACv1_375092_AA1215960.1	3.08	72.09	79.94	31.76	10.37	10.62	1.54	55.81	6.94	5.96	5.23	2.46
TaHsfA2-2	TRIAE_CS42_U_TGACv1_640974_AA2081150.1	1.26	6.05	5.92	4.19	1.82	1.82	2.06	5.63	2.22	1.04	1.58	0.88
TaHsfA2-3	TRIAE_CS42_5DL_TGACv1_434875_AA1442920.1	1.6	16.01	21.02	5.64	5.47	4.04	1.45	15.54	7.98	1.54	2.19	1.26
TaHsfA2-4	TRIAE_CS42_2AS_TGACv1_113503_AA0357000.1	0.82	0.94	2.54	0.65	2.04	1.57	1.06	2.46	5.02	3.15	2.97	3.09
TaHsfA2-5	TRIAE_CS42_2BS_TGACv1_148328_AA0492290.1	0.92	3.15	3.39	1.12	3.09	3.16	0.5	3.57	5.93	4.94	2.01	2.95
TaHsfA2-6	TRIAE_CS42_2DS_TGACv1_177319_AA0573260.1	1.94	2.54	3.99	2.56	5.47	4.17	2.13	2.64	9.52	7.78	4.78	5.65
TaHsfA2-7	TRIAE_CS42_4AS_TGACv1_307193_AA1018260.1	9.96	29.1	27.17	9.55	3.06	4.9	1.53	15.53	1.39	0.14	2.17	0.47
TaHsfA2-8	TRIAE_CS42_4BL_TGACv1_321575_AA1062420.1	5.64	30.85	18.82	6.1	2.95	3.44	3.4	18.57	2.05	0.45	3.15	1.19
TaHsfA2-9	TRIAE_CS42_4DL_TGACv1_342984_AA1126990.1	2.73	14.41	8.07	3.72	1.15	2.34	1.25	7.15	0.95	0.12	1.17	0.67
TaHsfA2-10	TRIAE_CS42_5AL_TGACv1_379543_AA1256510.1	5.17	173.07	115.12	12.02	3.75	19.95	81.21	120.92	45.44	31.75	11.5	4.62
TaHsfA2-12	TRIAE_CS42_5DL_TGACv1_433195_AA1405180.1	22.92	213.44	137.3	26.74	7.23	44.22	122.53	157.18	65.31	19.84	31.89	5.33
TaHsfA2-13	TRIAE_CS42_1AL_TGACv1_003124_AA0048030.1	1.71	223.9	127.52	18.51	1.25	3.66	25.48	108.58	43.48	3.25	4.39	14.47
TaHsfA2-14	TRIAE_CS42_1BL_TGACv1_031443_AA0114190.1	1.89	196.2	109.96	5.96	0.86	1.62	10.69	93.27	21.4	3.56	3.62	10.3
TaHsfA2-15	TRIAE_CS42_1DL_TGACv1_061579_AA0199110.1	1.53	163.79	88.57	4.3	0.72	1.64	15.77	74.42	23.32	1.77	3.79	8.71
TaHsfA2-16	TRIAE_CS42_3AL_TGACv1_194616_AA0636800.1	0.04	1.65	1.67	0.04	0.19	0.13	0.47	0.8	2.1	0.07	1.74	0.87
TaHsfA2-17	TRIAE_CS42_3B_TGACv1_221589_AA0745290.1	0.48	1.85	2.74	0.34	1.21	0.72	0.65	1.43	2.38	0.31	1.35	1.85
TaHsfA3-1	TRIAE_CS42_2AS_TGACv1_116363_AA0373860.1	0.18	0.18	0.19	0.01	0.19	0.09	0.01	0.04	0.04	1	0.4	0.35
TaHsfA3-2	TRIAE_CS42_2AS_TGACv1_114504_AA0367680.1	0.03	0.34	0.27	0.01	0.36	0.17	0.1	0.14	0.22	2.3	0.47	0.56
TaHsfA3-3	TRIAE_CS42_2BS_TGACv1_146118_AA0455720.1	0.03	1.98	0.8	0.15	0.91	0.23	0.01	0.2	0.31	5.01	0.16	0.64
TaHsfA3-4	TRIAE_CS42_2DS_TGACv1_177422_AA0576700.1	0.02	1.96	0.92	0.02	0.78	0.38	0.04	0.29	0.63	5.38	0.57	0.68
TaHsfA4-1	TRIAE_CS42_1AL_TGACv1_001183_AA0026630.1	0.44	0.28	0.3	0.09	0.86	0.69	0.05	0.61	0.89	4.49	0.41	0.94
TaHsfA4-2	TRIAE_CS42_1BL_TGACv1_031159_AA0108940.1	1.09	0.67	0.7	0.96	2.57	0.54	0.22	0.67	0.47	9.59	1.89	1.61
TaHsfA4-3	TRIAE_CS42_1DL_TGACv1_061383_AA0193800.1	0.86	0.27	0.34	1.94	3.29	0.79	0.15	0.85	0.01	2.61	4.28	0.85
TaHsfA4-4	TRIAE_CS42_3AL_TGACv1_196554_AA0661360.1	1.01	29.13	15.18	3.03	3.22	3	2.68	40.02	9.4	3.77	3.61	9.05
TaHsfA4-5	TRIAE_CS42_3B_TGACv1_223991_AA0790580.1	0.5	20.76	10.34	1.74	1.95	2.66	1.83	11.86	7.81	3.15	2.49	3.82
TaHsfA4-6	TRIAE_CS42_3DL_TGACv1_249383_AA0847210.1	1.06	22.2	11.57	2.03	4.33	2.65	2.85	47.3	10.19	5.3	5.52	13.03
TaHsfA5-1	TRIAE_CS42_6AS_TGACv1_487059_AA1567660.1	1.11	4.68	3.3	2.35	1.85	1.65	4.26	3.32	5.42	12.58	7.16	6.38
TaHsfA5-2	TRIAE_CS42_6BS_TGACv1_513816_AA1650270.1	0.89	0.98	1.94	1.34	1.92	1.02	1.18	1.25	5.7	7.74	5.59	3.26
TaHsfA5-3	TRIAE_CS42_6DS_TGACv1_543918_AA1745290.1	0.18	0.06	0.01	0.03	0.13	0.18	0.17	0.19	0.37	0.68	0.59	0.41
TaHsfA6-1	TRIAE_CS42_7AL_TGACv1_559301_AA1799040.1	0.01	513.94	273.51	0.01	0.01	0.01	0.1	177.05	0.89	1.7	0.12	1.93
TaHsfA6-2	TRIAE_CS42_7BL_TGACv1_579527_AA1908250.1	0.01	492.57	213.15	0.01	0.01	0.05	0.08	73.72	0.54	1.26	0.24	1.91
TaHsfA6-3	TRIAE_CS42_7DL_TGACv1_605087_AA2004680.1	0.1	469.35	210.98	0.31	0.17	0.08	0.15	108.83	0.74	0.95	0.83	1.61
TaHsfA9-1	TRIAE_CS42_4AS_TGACv1_306492_AA1009080.1	0.56	2.28	4.27	0.3	1.72	2.88	2.72	8.99	4.97	1.57	5.18	4.79
TaHsfA9-2	TRIAE_CS42_4BL_TGACv1_322416_AA1071190.1	0.45	2.27	3.07	0.71	1.03	4.5	0.41	6	2.54	0.43	2.72	3.8
TaHsfA9-3	TRIAE_CS42_4DL_TGACv1_344014_AA1142510.1	0.77	2.39	2.68	0.25	2.67	4.43	1.76	5.2	2.94	0.63	4.07	4.16
TaHsfB1-1	TRIAE_CS42_5AL_TGACv1_374310_AA1196580.1	2.01	20.18	14.58	7.35	5.97	0.48	22.03	15.9	11.03	60.53	6.79	16.73
TaHsfB1-2	TRIAE_CS42_5BL_TGACv1_404669_AA1307960.1	2.55	15.11	9.68	4.63	4.89	0.82	5.99	16.73	5.62	67.77	2.11	8.58
TaHsfB1-3	TRIAE_CS42_5DL_TGACv1_433651_AA1418380.1	5.72	29.01	16.31	9.05	9.6	2	7.69	16.81	8.25	104.85	9.6	11.65
TaHsfB2-1	TRIAE_CS42_2AL_TGACv1_094650_AA0301090.1	2.58	76.96	36.57	27.61	0.9	0.21	26.82	23.35	4.94	24.82	4.64	4.76
TaHsfB2-2	TRIAE_CS42_U_TGACv1_712376_AA2166870.1	7.85	179.12	84.03	49.86	1.91	0.61	50.81	55.72	7.33	43.66	8.48	11.65
TaHsfB2-3	TRIAE_CS42_7AS_TGACv1_570040_AA1829250.1	0.04	47.83	21.88	4.41	0.19	0.09	10.3	19.18	3.76	17.45	0.6	3.45
TaHsfB2-4	TRIAE_CS42_7BS_TGACv1_592325_AA1935670.1	0.08	97.35	31.13	4.51	0.03	0.16	10.39	26.29	2.1	14.49	0.85	3.29
TaHsfB2-5	TRIAE_CS42_7DS_TGACv1_621446_AA2015840.1	0.24	74.75	27.59	3.65	0.04	0.12	4.09	22.81	1.31	17.62	0.19	1.79
TaHsfB2-6	TRIAE_CS42_1AS_TGACv1_019033_AA0058470.1	15.28	44.16	55.2	150.6	19.06	4.95	144.38	81.63	38.53	62.18	15.64	19.12
TaHsfB2-7	TRIAE_CS42_5BL_TGACv1_404935_AA1315570.1	8.18	33.24	35.33	77.71	8.82	2.79	77.36	44.93	15.93	32.41	9.4	12.35
TaHsfB2-8	TRIAE_CS42_5DL_TGACv1_433530_AA1415650.1	10.34	52.25	55.83	119.68	15.03	4.22	125.9	81.28	30.58	60.02	20.29	22.86
TaHsfB4-1	TRIAE_CS42_U_TGACv1_642758_AA2122890.1	0.01	0.01	0.01	0.01	0.01	0.16	12.82	0.23	3.91	0.22	1.24	4.72
TaHsfB4-2	TRIAE_CS42_2DS_TGACv1_178567_AA0597540.1	0.04	0.04	0.04	0.01	0.01	0.01	8.75	0.11	3.81	0.24	0.85	5.48
TaHsfB4-3	TRIAE_CS42_5AL_TGACv1_374067_AA1189330.1	0.01	0.01	0.01	0.01	0.01	0.01	31.24	0.04	5.25	0.25	1.38	3.55
TaHsfB4-4	TRIAE_CS42_5BL_TGACv1_404268_AA1293070.1	0.01	0.01	0.01	0.01	0.07	0.01	31.63	0.01	4.88	0.21	2.36	3.98
TaHsfB4-5	TRIAE_CS42_5DL_TGACv1_433663_AA1418740.1	0.01	0.01	0.01	0.01	0.04	0.01	37.8	0.01	4.89	0.58	2.8	3.39
TaHsfC1-1	TRIAE_CS42_3AL_TGACv1_194514_AA0634640.1	0.04	0.04	0.01	0.01	0.01	0.01	0.26	0.04	0.12	5.89	0.23	1.43
TaHsfC1-2	TRIAE_CS42_3B_TGACv1_220882_AA0722380.1	0.18	0.01	0.01	0.19	0.01	0.27	0.08	0.01	0.1	8.75	0.1	0.28
TaHsfC1-3	TRIAE_CS42_3DL_TGACv1_249994_AA0860000.1	0.15	0.1	0.5	0.01	0.1	0.06	0.32	0.01	1.03	13.75	0.32	1.94
TaHsfC1-4	TRIAE_CS42_3AL_TGACv1_201352_AA0670400.1	0.01	0.01	0.01	0.01	0.01	0.01	0.01	0.01	0.01	0.01	0.01	0.01
TaHsfC1-5	TRIAE_CS42_3B_TGACv1_220888_AA0722680.1	0.01	0.01	0.01	0.01	0.01	0.01	0.01	0.01	0.06	0.05	0.01	0.01
TaHsfC1-6	TRIAE_CS42_3DL_TGACv1_249450_AA0849120.1	0.01	0.01	0.01	0.01	0.01	0.01	0.01	0.01	0.01	0.01	0.01	0.01
TaHsfC1-7	TRIAE_CS42_3AL_TGACv1_193607_AA0614700.1	9.52	5.66	2.96	15.81	3.1	5.18	0.73	0.84	0.51	38.69	0.22	2.22
TaHsfC1-8	TRIAE_CS42_3B_TGACv1_223354_AA0780810.1	4.2	4.26	1.87	7.98	3.39	3.54	1.04	0.22	1.8	39.21	0.78	3.13
TaHsfC1-9	TRIAE_CS42_3DL_TGACv1_250779_AA0873000.1	3.57	4.68	2.72	11.43	5.66	5.31	0.7	0.86	0.58	27.19	1.02	2.45
TaHsfC2-1	TRIAE_CS42_U_TGACv1_641118_AA2086000.1	0.01	0.01	0.01	0.01	0.01	0.01	0.01	0.07	0.01	0.01	0.01	0.01
TaHsfC2-2	TRIAE_CS42_7AL_TGACv1_558532_AA1794130.1	26.09	7.68	5.6	43.05	5.94	3.09	48.76	3.98	13.02	138.71	5.04	26.32
TaHsfC2-3	TRIAE_CS42_7BL_TGACv1_577398_AA1874420.1	18.34	7.04	3.84	73.18	5.73	9.04	14.93	2.45	1.4	121.97	1.15	5.39
TaHsfC2-4	TRIAE_CS42_7DL_TGACv1_609477_AA2011440.1	33.5	5.71	3.49	82.15	3.88	5.4	32.27	2.56	5.18	104.44	3.95	8.73
TaHsfC3-1	TRIAE_CS42_4DL_TGACv1_344468_AA1147440.1	0.01	0.06	0.06	76.2	0.29	2.09	28.2	0.01	7.47	123.1	5.3	48.15
TaHsfC3-2	TRIAE_CS42_5AL_TGACv1_375679_AA1225450.1	0.01	0.01	0.01	6.35	0.1	0.64	12.56	0.01	2.42	11.42	2.44	9.49
TaHsfC3-3	TRIAE_CS42_4BL_TGACv1_320289_AA1034070.1	0.01	0.01	0.01	3.72	0.24	0.07	16.82	0.01	5.28	17.6	3.46	17.58
TaHsfC3-4	TRIAE_CS42_3B_TGACv1_224063_AA0791830.1	0.05	0.55	0.21	69.82	0.16	3.09	51.64	0.35	18.81	381.4	10.1	83.67
TaHsfC3-5	TRIAE_CS42_3B_TGACv1_223198_AA0777840.1	0.01	0.01	0.01	21.81	0.09	0.3	18.28	0.18	3.35	98.62	1.63	18.28
TaHsfC3-6	TRIAE_CS42_4BL_TGACv1_320289_AA1034080.1	0.01	0.01	0.01	0.01	0.01	0.01	0.01	0.01	0.07	0.01	0.01	0.01
TaHsfC3-7	TRIAE_CS42_4BL_TGACv1_321958_AA1067170.1	0.01	0.01	0.01	0.01	0.01	0.01	8.02	0.12	2.14	1.13	2.59	9.8
TaHsfC3-8	TRIAE_CS42_4BL_TGACv1_320675_AA1045990.1	0.05	0.01	0.05	13.21	0.17	0.37	2.45	0.01	0.12	24.16	0.06	0.44
TaHsfC3-9	TRIAE_CS42_4DL_TGACv1_343739_AA1138930.1	7.17	1.65	0.33	51.22	0.81	2.38	10.3	0.06	0.67	37.04	0.18	0.33
TaHsfC3-10	TRIAE_CS42_5AL_TGACv1_376864_AA1241720.1	0.01	0.01	0.01	10.92	0.01	0.29	0.9	0.01	1.02	72.27	0.2	0.37
TaHsfC3-11	TRIAE_CS42_4DL_TGACv1_343739_AA1138960.1	0.01	0.07	0.01	4.52	0.01	0.08	0.62	0.01	0.22	16.44	0.07	0.01
TaHsfC3-12	TRIAE_CS42_3B_TGACv1_231430_AA0830650.1	0.01	0.01	0.01	0.01	0.01	0.01	11.89	0.01	2.56	1.99	3.45	12.99
TaHsfC3-13	TRIAE_CS42_4BL_TGACv1_320470_AA1040480.1	0.01	0.01	0.01	1.16	0.01	0.01	0.01	0.01	0.07	33.1	0.01	0.01
