# Supplementary material for: Genome-wide identification and abiotic stress-responsive pattern of heat shock transcription factor family in Triticum aestivum L
Source: BMC Genomics. 2019 Apr 1;20:257. doi: 10.1186/s12864-019-5617-1 (PMC6444544; doi:10.1186/s12864-019-5617-1)
Supplement: Supplementary file 7 — Table S7. Gene-specific and internal reference gene TaRP15 primers used for qRT-PCR. (XLSX 10 kb) [file 12864_2019_5617_MOESM7_ESM.xlsx]

## Sheet: Sheet1
Primer	sequence 5'-3'
TaRP15	F：GCACACGTGCTTTGCAGA
	R：GCCCTCAAGCTCAACCATAACT
TaHsfA1-1	F: AGCATTCCAGGATTCCCAGAT
	R: CCAGGCATTGCGAAATTCTC
TaHsfA1-2	F: AGCATTCCAGGATTCCCAGAT
	R: TCAGGACCAGGCATTGCATA
TaHsfA1-3	F: ACATGAGTGCTGTGCCTTCG
	R: GATCTGGGAATCCTGGAATACTGA
TaHsfA2-1	F: ATTTTCGTCAATGCCGTGTTTA
	R: GCATACAGCCCAATCCGACT
TaHsfA2-7	F: TACTCTGATGATCTTAATTAG
	R: GCACACTACACCAAAGGCCTC
TaHsfA2-10	F: CACCTTCGGGTAGCCCCTG
	R: GAAAATGTCGCCCTCCTC
TaHsfA2-12	F: CAACGGCGAGACCAGCA
	R: TTCTGTCTTCTGTTCTTCCTTCAC
TaHsfA2-13	F: CACTTCAACCAACAAACATTGC
	R: GAACACCTCAGATAGCCAGTCA
TaHsfA2-17	F: AGTTGAGCAAGCAAGGCG
	R: ACATCCAAACCGACGCTC
TaHsfB2-6	F: CGTCTCCATCGGGCTGAA
	R: CGTCGCCGTCTTCTTCCTC
TaHsfC3-4	F: GGTCACATCTCAAGGTATTTCG
	R: TAGGAGGTTTGTTCTTTAGACGAC
